# Supplementary material for: Effects of Different Interventions Aimed at Reducing Dermal and Internal Polycyclic Aromatic Hydrocarbon Exposure Among Firefighters
Source: J Xenobiot. 2025 Sep 16;15(5):150. doi: 10.3390/jox15050150 (PMC12452719; doi:10.3390/jox15050150)
Supplement: Supplementary file 1 [file jox-15-00150-s001.zip]

Archive with 12 entries (12 files):
- Figure S1_JoX.pdf
- Figure S2_JoX.pdf
- Figure S3a_JoX.pdf
- Figure S3b_JoX.pdf
- Figure S3c_JoX.pdf
- Table S1_JoX.pdf
- Table S2_JoX.pdf
- Table S3_JoX.pdf
- Table S4_JoX.pdf
- Table S5_a_JoX.pdf
- Table S5_b_JoX.pdf
- Table S5_c_JoX.pdf
